# Supplementary material for: Schiff Base-Functionalized Melamine Sponge with Hierarchical Porous Architecture for High-Efficiency Removal of Organic Dyes in Wastewater
Source: Nanomaterials (Basel). 2025 Jul 26;15(15):1157. doi: 10.3390/nano15151157 (PMC12348324; doi:10.3390/nano15151157)
Supplement: Supplementary file 1 [file nanomaterials-15-01157-s001.zip]

Archive with 1 entries (1 files):
- nanomaterials-3751748-supplementary.pdf
